# Supplementary material for: Antibody Binding Captures High Energy State of an Antigen: The Case of Nsp1 SARS-CoV-2 as Revealed by Hydrogen–Deuterium Exchange Mass Spectrometry
Source: Int J Mol Sci. 2023 Dec 11;24(24):17342. doi: 10.3390/ijms242417342 (PMC10743928; doi:10.3390/ijms242417342)
Supplement: Supplementary file 1 [file ijms-24-17342-s001.zip]

Archive with 1 entries (1 files):
- ijms-2736266-supplementary.pdf
